# Supplementary material for: Combining Isotope Dilution and Standard Addition—Elemental Analysis in Complex Samples
Source: Molecules. 2021 Apr 30;26(9):2649. doi: 10.3390/molecules26092649 (PMC8124555; doi:10.3390/molecules26092649)
Supplement: Supplementary file 1 [file molecules-26-02649-s001.zip]

Archive with 2 entries (2 files):
- Supplement-b-StdAdd-IDMS.xlsm
- Supplement_a_ID_ STDAdd.pdf
