# Supplementary material for: Combining Isotope Dilution and Standard Addition—Elemental Analysis in Complex Samples
Source: Molecules. 2021 Apr 30;26(9):2649. doi: 10.3390/molecules26092649 (PMC8124555; doi:10.3390/molecules26092649)
Supplement: Supplementary file 1 [file molecules-26-02649-s001.zip › Supplement-b-StdAdd-IDMS.xlsm]

## Sheet: Example-Si-blank-TMAH
Material from sequence 2 (Si in TMAH)
Sample x	Rx	mol/mol	0.0335274
Spike y	Ry	mol/mol	204.196
Reference z	Rz	mol/mol	0.0335274
	wz	µg/g	4.00694
	urel(wz)	1	0.0015
Blends
			b1	b2	b3	b4	b5
Sample x	mx	g	10.0863	9.78356	9.67004	11.3192	10.044
Spike y	my	g	22.8557	22.7577	22.3198	22.4864	22.7651
Reference z	mz	g	0	7.88579	10.5255	15.3	22.4061
	Rb	mol/mol	113.447	1.59894	1.18886	0.834699	0.613044
										slope	y-intercept
										a1	a0
x-values	x	1	0	0.806025	1.08847	1.35168	2.23078			356.782	10.9657
y-values	y	1	1.81319	301.049	405.57	504.25	796.228		u(aj)	6.78228	8.91445
Results
				Blends used in calculation
Linear regression	wx	µg/g	0.123153	b1-b5
(this work)	u(wx)	µg/g	0.102075
	urel(wx)	%	82.8851
Equation (3)	wx	µg/g	-0.190424	b1-b3
(Pagliano/Meija)	u(wx)	µg/g	0.921
	urel(wx)	%	-483.658
Equation (3)	wx	µg/g	0.137621	b2-b4
(Pagliano/Meija)	u(wx)	µg/g	0.235
	urel(wx)	%	170.759
Equation (3)	wx	µg/g	1.15781	b3-b5
(Pagliano/Meija)	u(wx)	µg/g	0.0967
	urel(wx)	%	8.35199

## Sheet: Example-S-BDF
Material from CCQM-K123 (S in biodiesel fuel (BDF))
Sample x	Rx	mol/mol	21.1664
Spike y	Ry	mol/mol	0.00099
Reference z	Rz	mol/mol	21.1664
	wz	µg/g	16.145
	urel(wz)	1	0.0015
Blends
			b1	b2	b3	b4	b5
Sample x	mx	g	0.23748	0.24149	0.23819	0.25126	0.24311
Spike y	my	g	0.0967	0.09843	0.10899	0.10631	0.09966
Reference z	mz	g	0	0.10125	0.20828	0.30375	0.40679
	Rb	mol/mol	0.2003	0.36731	0.48453	0.64994	0.83887
										slope	y-intercept
										a1	a0
x-values	x	1	0	0.419272	0.874428	1.20891	1.67328			0.00779678	0.00389391
y-values	y	1	0.00387088	0.00717867	0.0106981	0.0133832	0.0168972		u(aj)	3.65147e-05	3.7244e-05
Results
				Blends used in calculation
Linear regression	wx	µg/g	8.06323	b1-b5
(this work)	u(wx)	µg/g	0.110858
	urel(wx)	%	1.37486
Equation (3)	wx	µg/g	9.12236	b1-b3
(Pagliano/Meija)	u(wx)	µg/g	3.82
	urel(wx)	%	41.8751
Equation (3)	wx	µg/g	9.08859	b2-b4
(Pagliano/Meija)	u(wx)	µg/g	2.75
	urel(wx)	%	30.2577
Equation (3)	wx	µg/g	15.4065	b3-b5
(Pagliano/Meija)	u(wx)	µg/g	17.6
	urel(wx)	%	114.237

## Sheet: Example-Fe-TRF
Seronorm sample (transferrin (TRF) in human serum)
Sample x	Rx	mol/mol	0.0637029
Spike y	Ry	mol/mol	251.216
Reference z	Rz	mol/mol	0.0637029
	wz	mg/g	2.29596
	urel(wz)	1	0.018
Blends
			b1	b2	b3	b4
Sample x	mx	g	0.0484839	0.0492252	0.0490956	0.0492265
Spike y	my	g	0.151042	0.151226	0.149094	0.149515
Reference z	mz	g	0	0.0583366	0.0742426	0.145606
	Rb	mol/mol	2.99776	1.31607	1.15333	0.746537
			0.0016603	0.00144758	0.00151507	0.00158932
		Rb	x	y
		mol/mol	1	1
b1	(1)	3.01104	0	262.351
	(2)	2.99958	0	263.386
	(3)	2.99154	0	264.119
	(4)	2.98887	0	264.362
b2	(1)	1.31282	1.1851	614.621
	(2)	1.32126	1.1851	610.478
	(3)	1.31656	1.1851	612.776
	(4)	1.31365	1.1851	614.212
b3	(1)	1.15279	1.5122	697.274
	(2)	1.15426	1.5122	696.331
	(3)	1.15733	1.5122	694.366
	(4)	1.14892	1.5122	699.774
b4	(1)	0.749587	2.95788	1109.13		slope	y-intercept
	(2)	0.747221	2.95788	1112.98		a1	a0
	(3)	0.744395	2.95788	1117.62		287.078	266.038
	(4)	0.744944	2.95788	1116.71	u(aj)	1.14649	2.02188
Results
				Blends used in calculation
Linear regression	wx	mg/g	2.12769	b1-b4
(this work)	u(wx)	mg/g	0.0449529
	urel(wx)	%	2.11276
Equation (3)	wx	mg/g	-10.2699	b1-b3
(Pagliano/Meija)	u(wx)	mg/g	5.09
	urel(wx)	%	49.5623
Equation (3)	wx	mg/g	-5.07332	b2-b4
(Pagliano/Meija)	u(wx)	mg/g	1.99
	urel(wx)	%	39.2248
